# Supplementary material for: N-Butyrylated Hyaluronic Acid Achieves Anti-Inflammatory Effects In Vitro and in Adjuvant-Induced Immune Activation in Rats
Source: Molecules. 2022 May 19;27(10):3267. doi: 10.3390/molecules27103267 (PMC9145605; doi:10.3390/molecules27103267)
Supplement: Supplementary file 1 [file molecules-27-03267-s001.zip]

Archive with 1 entries (1 files):
- molecules-1725155-supplementary.pdf
